# Supplementary material for: Informing Patients about Biosimilar Medicines: The Role of European Patient Associations
Source: Pharmaceuticals (Basel). 2021 Feb 4;14(2):117. doi: 10.3390/ph14020117 (PMC7913743; doi:10.3390/ph14020117)
Supplement: Supplementary file 1 [file pharmaceuticals-14-00117-s001.zip]

Archive with 3 entries (2 files):
- pharmaceuticals-1080408-final-SI/
- pharmaceuticals-1080408-final-SI/Supplementary Figure S1.docx
- pharmaceuticals-1080408-final-SI/Supplementary Table S1.docx
